# Supplementary material for: Effect of Soret diffusion on the growth of spherical crystals in supercooled alloy melts under oscillatory flow
Source: PLoS One. 2024 Nov 4;19(11):e0313150. doi: 10.1371/journal.pone.0313150 (PMC11534215; doi:10.1371/journal.pone.0313150)
Supplement: S1 Dataset — (XLSX) [file pone.0313150.s002.xlsx]

## Sheet: Sheet1
	Fig1				Fig2				Fig3				Fig4
	Initial concentration		3 wt%		Initial concentration		3 wt%		Initial concentration		3 wt%		Initial concentration		3 wt%
	Melting temperature		1810 K		Melting temperature		1810 K		Melting temperature		1810 K		Melting temperature		1810 K
	Liquid thermal conductivity		160 Jm-1s-1 K-1		Liquid thermal conductivity		160 Jm-1s-1 K-1		Liquid thermal conductivity		160 Jm-1s-1 K-1		Liquid thermal conductivity		160 Jm-1s-1 K-1
	Solid thermal conductivity		30.9 Jm-1s-1 K-1		Solid thermal conductivity		30.9 Jm-1s-1 K-1		Solid thermal conductivity		30.9 Jm-1s-1 K-1		Solid thermal conductivity		30.9 Jm-1s-1 K-1
	Isothermal diffusion coefficient		1.1×10-7 m2s-1		Isothermal diffusion coefficient		1.1×10-7 m2s-1		Isothermal diffusion coefficient		1.1×10-7 m2s-1		Isothermal diffusion coefficient		1.1×10-7 m2s-1
	Latent heat		2.4×109 Jm-3		Latent heat		2.4×109 Jm-3		Latent heat		2.4×109 Jm-3		Latent heat		2.4×109 Jm-3
	Density		7940 kgm-3		Density		7940 kgm-3		Density		7940 kgm-3		Density		7940 kgm-3
	Heat capacity		843 Jkg-1K-1		Heat capacity		843 Jkg-1K-1		Heat capacity		843 Jkg-1K-1		Heat capacity		843 Jkg-1K-1
	Liquidus slope		3.26 Kwt%		Liquidus slope		3.26 Kwt%		Liquidus slope		3.26 Kwt%		Liquidus slope		3.26 Kwt%
	Segregation coefficient		1.4		Segregation coefficient		1.4		Segregation coefficient		1.4		Segregation coefficient		1.4
	Undercooling		19 K		Undercooling		19 K		Undercooling		19 K		Undercooling		19 K
	Frequency		50 Hz		Frequency		50 Hz		Frequency		50 Hz		Frequency		50 Hz
	Time		11.29 s		Time		11.29 s		Time		11.29 s		Time		11.29 s
	Vibration acceleration		9000 m2s-1		Vibration acceleration		9000 m2s-1		Vibration acceleration		1000, 3000, 6000, 9000 m2s-1		Vibration acceleration		1000, 3000, 6000, 9000 m2s-1
	Dimensionless relative undercooling		0.053		Dimensionless relative undercooling		0.053		Dimensionless relative undercooling		0.053		Dimensionless relative undercooling		0.053
	The ratio of Undercooling to Melting temperature		0.0105		The ratio of Undercooling to Melting temperature		0.0105		The ratio of Undercooling to Melting temperature		0.0105		The ratio of Undercooling to Melting temperature		0.0105
	Morphological number		0.0212		Morphological number		0.0212		Morphological number		0.0212		Morphological number		0.0212
	Surface tension parameter		0.4754		Surface tension parameter		0.4754		Surface tension parameter		0.4754		Surface tension parameter		0.4754
	Soret coefficient		-0.03, -0.01, 0, 0.01, 0.03		Soret coefficient		-0.03, -0.01, 0, 0.01, 0.03		Soret coefficient		0.01		Soret coefficient		-0.01
	Modified Soret coefficient		0		Modified Soret coefficient		0		Modified Soret coefficient		0		Modified Soret coefficient		0
	Modified Soret coefficient		-10.875, -3.586, 0, 3.586, 10.875		Modified Soret coefficient		-10.875, -3.586, 0, 3.586, 10.875		Modified Soret coefficient		3.586		Modified Soret coefficient		-3.586
	Modified Soret coefficient		-0.0495, -0.0165, 0, 0.0165, 0.0495		Modified Soret coefficient		-0.0495, -0.0165, 0, 0.0165, 0.0495		Modified Soret coefficient		-0.0165		Modified Soret coefficient		0.0165
	Ratio of thermal diffusivity to solute diffusivity in the liquid phase		27.303		Ratio of thermal diffusivity to solute diffusivity in the liquid phase		27.303		Ratio of thermal diffusivity to solute diffusivity in the liquid phase		27.303		Ratio of thermal diffusivity to solute diffusivity in the liquid phase		27.303
	Ratio of thermal parameters		0.193		Ratio of thermal parameters		0.193		Ratio of thermal parameters		0.193		Ratio of thermal parameters		0.193
	Interfacial kinetics parameter		0.01613		Interfacial kinetics parameter		0.01613		Interfacial kinetics parameter		0.01613		Interfacial kinetics parameter		0.01613
